# Supplementary material for: Dissemination of Metallo-β-Lactamase-Producing Pseudomonas aeruginosa in Serbian Hospital Settings: Expansion of ST235 and ST654 Clones
Source: Int J Mol Sci. 2023 Jan 12;24(2):1519. doi: 10.3390/ijms24021519 (PMC9863560; doi:10.3390/ijms24021519)
Supplement: Supplementary file 1 [file ijms-24-01519-s001.zip]

Archive with 3 entries (3 files):
- Supplementary Figures S1, S2 and S3 revised.pdf
- Supplementary Table S4 - SNP differences.xlsx
- Supplementary Tables S1-S3.pdf
