# Supplementary material for: Dissemination of Metallo-β-Lactamase-Producing Pseudomonas aeruginosa in Serbian Hospital Settings: Expansion of ST235 and ST654 Clones
Source: Int J Mol Sci. 2023 Jan 12;24(2):1519. doi: 10.3390/ijms24021519 (PMC9863560; doi:10.3390/ijms24021519)
Supplement: Supplementary file 1 [file ijms-24-01519-s001.zip › Supplementary Table S4 - SNP differences.xlsx]

## Sheet: PASnp (modified)
Supplementary Table S4. Single nucleotide polymorphism (SNP) distance matrix showing the number of SNP differences between each of 165 Pseudomonas aeruginosa isolates used in this study.
	GCF 004349975.1	GCF 004350135.1	GCF 004350095.1	GCF 004350355.1	GCF 004350115.1	GCF 004349915.1	GCF 000794555.1	GCF 004350125.1	GCF 003968235.1	GCF 000795705.1	GCF 004351125.1	GCF 001921105.1	GCF 001921125.1	GCF 001452025.1	GCF 001454045.1	GCF 001921025.1	GCF 003837675.1	GCF 001086735.1	GCF 001086805.1	GCF 001086645.1	GCF 001086655.1	GCF 001086745.1	GCF 001451485.1	GCF 001449645.1	GCF 001449765.1	GCF 001450545.1	GCF 000795765.1	GCA 001086635.1	GCF 001452055.1	GCF 001450505.1	GCF 001451125.1	GCF 001450995.1	GCF 001451815.1	GCF 004351415.1	GCF 001452305.1	GCF 001921065.1	GCF 009788935.1	GCF 009788955.1	GCA 000795805.1	GCF 002003595.1	GCF 004350925.1	GCF 004350955.1	GCF 003397565.1	GCF 009299655.1	GCF 000794185.1	GCF 001453565.1	GCF 000795685.1	GCF 001921005.1	GCF 002283315.1
GCF 004349975.1		874	1052	1108	1031	1117	1532	954	1148	1548	2540	1291	1374	1138	1089	1432	1091	1099	1153	1154	1201	1148	1083	1093	1111	1172	1245	1140	1100	1104	1126	1322	1469	5724	1145	1327	1111	1138	1417	1748	8149	3038	1062	1062	1415	1201	1276	1448	1610
GCF 004350135.1	874		601	595	538	655	1092	475	692	1143	2044	809	888	686	637	940	639	650	701	705	751	696	631	641	659	720	789	684	648	652	674	870	1016	5436	693	863	660	625	958	1315	7838	2712	609	609	918	750	825	1094	1156
GCF 004350095.1	1052	601		141	83	215	518	516	96	1122	1868	847	952	86	37	926	39	118	169	173	219	164	31	42	60	121	193	157	48	52	74	270	417	5655	93	359	115	144	1034	715	8005	2911	76	76	430	150	225	1040	580
GCF 004350355.1	1108	595	141		168	269	623	599	237	1202	1862	859	964	227	177	981	179	254	305	309	355	300	172	183	201	262	334	293	189	193	215	411	556	5677	234	393	224	181	1066	856	7986	2885	150	150	459	291	366	1154	693
GCF 004350115.1	1031	538	83	168		184	575	459	175	1193	1809	904	1009	169	120	943	122	122	173	177	223	168	114	125	143	204	272	172	131	135	157	353	500	5708	176	392	136	147	1111	798	8033	2898	139	139	493	233	308	1097	639
GCF 004349915.1	1117	655	215	269	184		662	621	302	1232	1849	917	1028	280	231	1058	232	232	283	287	333	278	237	248	266	326	399	292	254	258	280	476	623	5711	299	493	260	285	1142	920	8004	2895	216	216	560	356	431	1212	729
GCF 000794555.1	1532	1092	518	623	575	662		768	453	1349	2224	1004	1144	574	519	1130	522	607	654	657	704	653	515	530	548	609	549	640	532	540	562	754	901	6053	577	584	564	605	1262	1189	8380	3238	533	533	709	635	579	1283	1012
GCF 004350125.1	954	475	516	599	459	621	768		608	1106	2252	803	906	602	553	872	555	551	602	605	652	597	547	558	576	637	705	603	564	568	590	786	933	5564	609	823	565	576	1008	1230	7896	2804	572	572	926	666	741	1009	1058
GCF 003968235.1	1148	692	96	237	175	302	453	608		1064	1885	781	886	154	105	862	108	185	236	240	286	231	97	108	126	187	125	226	113	118	142	336	485	5730	161	295	184	213	970	773	8067	2884	132	132	366	218	161	976	642
GCF 000795705.1	1548	1143	1122	1202	1193	1232	1349	1106	1064		2798	1105	1218	1186	1137	1238	1140	1217	1267	1272	1318	1263	1131	1142	1160	1221	1161	1256	1148	1152	1174	1370	1508	6030	1193	1180	1190	1237	1266	1803	8303	3235	1114	1114	1288	1247	1191	1351	1629
GCF 004351125.1	2540	2044	1868	1862	1809	1849	2224	2252	1885	2798		2349	2496	1932	1877	2536	1880	1893	1940	1940	1987	1938	1872	1887	1905	1966	1983	1928	1890	1898	1921	2110	2260	6199	1877	2031	1892	1871	2554	2462	8725	3984	1855	1855	2091	1993	2014	2766	2365
GCF 001921105.1	1291	809	847	859	904	917	1004	803	781	1105	2349		768	883	843	868	846	927	978	982	1028	973	847	850	868	929	870	964	856	860	884	1078	1217	5636	903	867	882	877	940	1510	8050	2778	806	806	939	959	901	1084	1271
GCF 001921125.1	1374	888	952	964	1009	1028	1144	906	886	1218	2496	768		993	945	1011	952	1036	1083	1086	1132	1082	947	954	972	1033	974	1064	956	964	988	1178	1327	5717	1003	957	985	980	1015	1615	7944	2978	912	912	1044	1064	1007	1172	1430
GCF 001452025.1	1138	686	86	227	169	280	574	602	154	1186	1932	883	993		81	969	84	165	216	220	266	211	85	88	106	165	235	206	88	92	114	310	457	5723	141	406	164	193	1082	763	8052	2973	124	124	478	198	273	1087	632
GCF 001454045.1	1089	637	37	177	120	231	519	553	105	1137	1877	843	945	81		919	29	116	163	167	213	162	34	47	67	128	200	161	51	57	81	271	420	5681	96	362	123	152	1041	722	8008	2923	83	83	437	157	232	1047	587
GCF 001921025.1	1432	940	926	981	943	1058	1130	872	862	1238	2536	868	1011	969	919		916	1002	1053	1057	1103	1047	927	938	956	1017	957	1052	944	948	970	1166	1313	5852	989	985	971	996	1149	1599	8065	3025	941	941	1117	1043	988	1113	1420
GCF 003837675.1	1091	639	39	179	122	232	522	555	108	1140	1880	846	952	84	29	916		117	164	168	214	163	37	52	70	131	203	162	54	62	84	274	423	5682	99	365	124	153	1044	725	8016	2923	86	86	440	160	235	1050	590
GCF 001086735.1	1099	650	118	254	122	232	607	551	185	1217	1893	927	1036	165	116	1002	117		73	77	123	68	122	133	151	212	284	164	139	143	165	360	508	5756	184	448	176	205	1122	804	8090	2938	167	167	521	239	316	1131	671
GCF 001086805.1	1153	701	169	305	173	283	654	602	236	1267	1940	978	1083	216	163	1053	164	73		82	128	77	169	184	202	258	334	210	186	194	216	407	555	5782	231	495	227	256	1173	854	8122	2982	218	218	572	290	367	1182	722
GCF 001086645.1	1154	705	173	309	177	287	657	605	240	1272	1940	982	1086	220	167	1057	168	77	82		132	81	173	188	206	267	339	215	190	198	220	411	559	5788	235	499	231	260	1177	859	8124	2986	222	222	576	294	371	1185	726
GCF 001086655.1	1201	751	219	355	223	333	704	652	286	1318	1987	1028	1132	266	213	1103	214	123	128	132		127	219	234	252	313	385	261	236	244	266	457	605	5835	281	545	277	306	1222	905	8154	3032	268	268	620	339	416	1229	771
GCF 001086745.1	1148	696	164	300	168	278	653	597	231	1263	1938	973	1082	211	162	1047	163	68	77	81	127		168	179	197	258	330	210	185	189	211	406	554	5782	230	494	222	251	1168	850	8114	2982	213	213	567	285	362	1176	717
GCF 001451485.1	1083	631	31	172	114	237	515	547	97	1131	1872	847	947	85	34	927	37	122	169	173	219	168		39	57	118	194	155	41	49	73	263	412	5675	90	356	117	146	1035	716	7999	2929	75	75	431	151	226	1041	579
GCF 001449645.1	1093	641	42	183	125	248	530	558	108	1142	1887	850	954	88	47	938	52	133	184	188	234	179	39		24	87	197	162	48	50	76	268	419	5686	97	363	120	149	1038	718	8008	2943	78	78	434	154	229	1044	586
GCF 001449765.1	1111	659	60	201	143	266	548	576	126	1160	1905	868	972	106	67	956	70	151	202	206	252	197	57	24		105	215	180	62	68	92	288	437	5692	115	381	138	167	1056	736	8026	2961	96	96	452	172	247	1062	604
GCF 001450545.1	1172	720	121	262	204	326	609	637	187	1221	1966	929	1033	165	128	1017	131	212	258	267	313	258	118	87	105		276	241	127	131	155	349	496	5764	176	442	199	228	1117	797	8073	3022	157	157	513	233	308	1123	665
GCF 000795765.1	1245	789	193	334	272	399	549	705	125	1161	1983	870	974	235	200	957	203	284	334	339	385	330	194	197	215	276		265	197	199	223	419	566	5730	248	382	271	300	1057	812	8025	2884	221	221	453	305	248	1063	735
GCA 001086635.1	1140	684	157	293	172	292	640	603	226	1256	1928	964	1064	206	161	1052	162	164	210	215	261	210	155	162	180	241	265		164	172	194	386	533	5766	209	473	195	224	1149	774	8056	2936	196	196	550	268	345	1160	704
GCF 001452055.1	1100	648	48	189	131	254	532	564	113	1148	1890	856	956	88	51	944	54	139	186	190	236	185	41	48	62	127	197	164		50	70	266	415	5691	99	365	126	155	1044	725	8014	2942	84	84	440	160	235	1049	592
GCF 001450505.1	1104	652	52	193	135	258	540	568	118	1152	1898	860	964	92	57	948	62	143	194	198	244	189	49	50	68	131	199	172	50		78	272	423	5697	107	373	130	159	1048	683	8019	2954	88	88	443	163	238	1053	596
GCF 001451125.1	1126	674	74	215	157	280	562	590	142	1174	1921	884	988	114	81	970	84	165	216	220	266	211	73	76	92	155	223	194	70	78		294	441	5719	129	395	152	181	1070	751	8041	2976	112	112	466	186	261	1076	620
GCF 001450995.1	1322	870	270	411	353	476	754	786	336	1370	2110	1078	1178	310	271	1166	274	360	407	411	457	406	263	268	288	349	419	386	266	272	294		633	5879	321	587	348	377	1266	947	8143	3158	306	306	662	382	457	1272	812
GCF 001451815.1	1469	1016	417	556	500	623	901	933	485	1508	2260	1217	1327	457	420	1313	423	508	555	559	605	554	412	419	437	496	566	533	415	423	441	633		5771	467	734	494	524	1411	1094	8256	3265	455	455	809	529	604	1419	963
GCF 004351415.1	5724	5436	5655	5677	5708	5711	6053	5564	5730	6030	6199	5636	5717	5723	5681	5852	5682	5756	5782	5788	5835	5782	5675	5686	5692	5764	5730	5766	5691	5697	5719	5879	5771		5680	5846	5705	5695	5911	6237	9933	6635	5653	5653	5839	5756	5834	6040	5966
GCF 001452305.1	1145	693	93	234	176	299	577	609	161	1193	1877	903	1003	141	96	989	99	184	231	235	281	230	90	97	115	176	248	209	99	107	129	321	467	5680		362	171	200	1089	769	8057	2932	131	131	485	205	280	1095	639
GCF 001921065.1	1327	863	359	393	392	493	584	823	295	1180	2031	867	957	406	362	985	365	448	495	499	545	494	356	363	381	442	382	473	365	373	395	587	734	5846	362		369	386	1076	1024	8115	3033	321	321	497	469	414	1117	883
GCF 009788935.1	1111	660	115	224	136	260	564	565	184	1190	1892	882	985	164	123	971	124	176	227	231	277	222	117	120	138	199	271	195	126	130	152	348	494	5705	171	369		55	1092	783	8022	2967	134	134	474	228	303	1077	642
GCF 009788955.1	1138	625	144	181	147	285	605	576	213	1237	1871	877	980	193	152	996	153	205	256	260	306	251	146	149	167	228	300	224	155	159	181	377	524	5695	200	386	55		1087	812	7980	2942	163	163	471	257	332	1126	671
GCA 000795805.1	1417	958	1034	1066	1111	1142	1262	1008	970	1266	2554	940	1015	1082	1041	1149	1044	1122	1173	1177	1222	1168	1035	1038	1056	1117	1057	1149	1044	1048	1070	1266	1411	5911	1089	1076	1092	1087		1692	8181	3147	1008	1008	1149	1124	1076	1177	1532
GCF 002003595.1	1748	1315	715	856	798	920	1189	1230	773	1803	2462	1510	1615	763	722	1599	725	804	854	859	905	850	716	718	736	797	812	774	725	683	751	947	1094	6237	769	1024	783	812	1692		8305	3465	743	743	1096	823	891	1651	1260
GCF 004350925.1	8149	7838	8005	7986	8033	8004	8380	7896	8067	8303	8725	8050	7944	8052	8008	8065	8016	8090	8122	8124	8154	8114	7999	8008	8026	8073	8025	8056	8014	8019	8041	8143	8256	9933	8057	8115	8022	7980	8181	8305		9087	7970	7970	8262	8097	8177	8169	8262
GCF 004350955.1	3038	2712	2911	2885	2898	2895	3238	2804	2884	3235	3984	2778	2978	2973	2923	3025	2923	2938	2982	2986	3032	2982	2929	2943	2961	3022	2884	2936	2942	2954	2976	3158	3265	6635	2932	3033	2967	2942	3147	3465	9087		2910	2910	3001	3021	3010	3220	3374
GCF 003397565.1	1062	609	76	150	139	216	533	572	132	1114	1855	806	912	124	83	941	86	167	218	222	268	213	75	78	96	157	221	196	84	88	112	306	455	5653	131	321	134	163	1008	743	7970	2910		0	384	180	243	1040	592
GCF 009299655.1	1062	609	76	150	139	216	533	572	132	1114	1855	806	912	124	83	941	86	167	218	222	268	213	75	78	96	157	221	196	84	88	112	306	455	5653	131	321	134	163	1008	743	7970	2910	0		384	180	243	1040	592
GCF 000794185.1	1415	918	430	459	493	560	709	926	366	1288	2091	939	1044	478	437	1117	440	521	572	576	620	567	431	434	452	513	453	550	440	443	466	662	809	5839	485	497	474	471	1149	1096	8262	3001	384	384		390	335	1074	856
GCF 001453565.1	1201	750	150	291	233	356	635	666	218	1247	1993	959	1064	198	157	1043	160	239	290	294	339	285	151	154	172	233	305	268	160	163	186	382	529	5756	205	469	228	257	1124	823	8097	3021	180	180	390		187	1002	596
GCF 000795685.1	1276	825	225	366	308	431	579	741	161	1191	2014	901	1007	273	232	988	235	316	367	371	416	362	226	229	247	308	248	345	235	238	261	457	604	5834	280	414	303	332	1076	891	8177	3010	243	243	335	187		939	671
GCF 001921005.1	1448	1094	1040	1154	1097	1212	1283	1009	976	1351	2766	1084	1172	1087	1047	1113	1050	1131	1182	1185	1229	1176	1041	1044	1062	1123	1063	1160	1049	1053	1076	1272	1419	6040	1095	1117	1077	1126	1177	1651	8169	3220	1040	1040	1074	1002	939		1466
GCF 002283315.1	1610	1156	580	693	639	729	1012	1058	642	1629	2365	1271	1430	632	587	1420	590	671	722	726	771	717	579	586	604	665	735	704	592	596	620	812	963	5966	639	883	642	671	1532	1260	8262	3374	592	592	856	596	671	1466
GCA 001451785.1	1094	642	42	183	125	248	528	558	107	1140	1886	850	954	80	49	936	52	131	182	186	232	177	41	44	62	123	191	160	16	48	72	266	415	5687	97	361	120	149	1036	717	8008	2940	78	78	434	152	229	1043	586
GCF 003834545.1	1124	672	72	213	155	277	555	588	139	1171	1911	880	980	121	76	967	77	160	207	211	257	206	68	75	93	154	228	185	77	85	109	299	448	5716	124	388	149	178	1055	748	8028	2969	101	101	449	167	244	1058	601
GCF 001453345.1	1156	704	104	245	187	310	592	620	172	1204	1940	913	1018	146	111	1000	114	195	246	250	296	241	105	108	124	185	257	224	106	116	52	336	483	5736	159	425	182	211	1088	781	8048	3006	134	134	480	200	275	1090	633
GCF 001756435.1	1191	739	139	280	222	344	623	655	208	1239	1980	949	1050	188	143	1036	144	229	276	280	326	275	137	143	161	222	295	254	146	154	176	368	514	5773	191	457	216	245	1116	814	8080	3034	170	170	516	236	311	1117	670
GCF 002406305.1	3697	3405	3631	3637	3684	3645	4038	3561	3695	3945	4586	3631	3819	3675	3635	3868	3640	3719	3749	3752	3794	3741	3631	3635	3653	3713	3692	3748	3641	3645	3667	3859	3918	7086	3627	3838	3681	3662	3343	4296	9385	4850	3595	3595	3731	3671	3746	3939	4001
GCF 004354095.1	3592	3411	3522	3652	3532	3560	3967	3441	3587	3570	4542	3657	3830	3535	3518	3742	3518	3518	3546	3550	3596	3538	3522	3527	3545	3605	3650	3563	3532	3537	3559	3755	3891	7240	3520	3836	3560	3595	3701	4189	9132	5039	3552	3552	3798	3577	3653	3852	3956
GCF 002406265.1	2110	1890	1802	1868	1855	1868	2215	1894	1866	2340	3162	1941	2159	1848	1809	2173	1811	1888	1941	1945	1988	1937	1803	1806	1824	1884	1929	1919	1812	1816	1838	2034	2180	6219	1799	2031	1852	1887	1860	2474	8460	3684	1766	1766	2109	1900	1977	2285	2276
GCF 003412035.1	2490	2169	1589	1724	1666	1715	2019	2099	1647	2599	2832	2250	2446	1635	1592	2430	1594	1676	1724	1729	1772	1724	1585	1593	1611	1659	1662	1654	1595	1603	1625	1817	1964	6484	1582	1888	1660	1695	2336	2201	8572	4217	1608	1608	1929	1656	1724	2495	2055
GCF 003411635.1	1501	1170	656	786	658	744	1103	1087	725	1681	2035	1425	1529	705	664	1510	663	653	706	711	756	702	657	661	679	740	740	641	667	671	693	887	1036	5786	712	972	697	732	1530	1286	7989	3400	687	687	1021	756	832	1641	1154
GCF 000796245.1	1505	1053	473	592	536	653	747	967	409	1373	2164	1071	1150	525	480	1155	483	564	615	619	664	610	472	481	499	560	500	596	486	491	513	709	856	6042	531	576	521	564	1271	1144	8272	3225	477	477	642	570	513	1236	972
GCF 000795605.1	1259	729	799	796	832	879	1037	729	735	1096	2083	721	825	847	806	901	809	889	940	944	990	935	799	803	821	882	798	919	809	813	835	1031	1177	5430	854	826	837	816	933	1461	7674	2864	753	753	879	899	842	985	1276
GCF 004350945.1	7673	7568	7739	7692	7756	7795	8134	7664	7798	7952	8791	7665	7701	7781	7742	7724	7749	7823	7861	7857	7906	7848	7739	7743	7761	7802	7783	7811	7750	7706	7776	7960	7833	10029	7794	7911	7789	7746	7947	8238	11529	8768	7703	7703	7882	7780	7912	7973	8092
GCF 004351755.1	7221	6745	7115	7059	7048	7088	7499	6962	7178	7496	7238	6985	7157	7163	7115	7310	7119	7129	7154	7153	7202	7149	7112	7117	7130	7197	7212	7159	7122	7129	7154	7344	7427	9593	7110	7293	7102	7060	7178	7479	11303	7925	7080	7080	7269	7205	7181	7307	7483
GCF 004351685.1	6806	6667	6971	6913	7000	7025	7371	6875	7054	7368	7484	6922	7111	7031	6983	7115	6985	7061	7107	7110	7163	7108	6992	7003	7014	7069	7032	7065	7004	7015	7037	7231	7346	9478	6994	7185	7053	7010	6977	7486	11104	7988	6970	6970	7266	7094	7183	7218	7389
GCF 008244545.1	2497	2038	1535	1551	1569	1610	1907	1998	1603	2492	2733	2104	2244	1584	1534	2318	1539	1601	1648	1652	1698	1647	1531	1538	1556	1617	1691	1625	1541	1549	1572	1763	1910	6225	1587	1731	1543	1586	2359	2212	8857	3951	1499	1499	1789	1636	1711	2441	1939
GCF 001680745.1	1002	511	559	544	562	618	972	494	627	1065	2171	708	802	612	567	885	568	624	675	679	725	670	560	567	585	646	718	657	573	577	600	795	759	5300	619	775	580	537	890	1233	7811	2746	527	527	792	652	729	1022	1027
GCF 002406335.1	1652	1351	1397	1420	1454	1485	1817	1367	1463	1837	2370	1426	1629	1444	1400	1707	1402	1484	1533	1537	1582	1532	1391	1398	1416	1477	1528	1510	1401	1409	1433	1623	1756	4956	1390	1638	1448	1437	1619	2071	7844	3193	1358	1358	1563	1495	1572	1795	1872
GCF 008370085.1	1741	1294	1332	1421	1333	1449	1814	1240	1399	1866	3053	1510	1674	1381	1336	1642	1337	1341	1388	1394	1439	1387	1328	1335	1353	1414	1488	1373	1336	1345	1369	1559	1707	6147	1384	1647	1367	1350	1420	2005	8255	3351	1361	1361	1565	1341	1508	1765	1862
GCF 000795435.1	7169	6881	6664	6723	6747	6780	6984	6864	6594	7183	7964	6935	6761	6705	6668	6958	6673	6752	6788	6796	6846	6794	6664	6665	6682	6583	6614	6725	6669	6676	6695	6877	6617	10400	6717	6806	6733	6762	7057	6821	11726	7967	6645	6645	6860	6774	6717	6817	6842
GCF 001921015.1	1484	1021	1063	1085	1116	1150	1284	1028	995	1306	2682	995	1101	1111	1070	1174	1073	1154	1204	1209	1254	1200	1064	1067	1085	1146	1034	1135	1073	1076	1099	1295	1442	5953	1118	1110	1101	1104	1120	1627	7866	2770	1017	1017	1021	1025	962	1115	1449
GCF 000795955.1	1558	1124	1168	1232	1217	1255	1525	1130	1233	1545	2830	1262	1329	1218	1176	1355	1177	1251	1300	1306	1351	1291	1170	1177	1195	1255	1324	1285	1183	1187	1209	1405	1552	6057	1228	1348	1205	1254	1434	1840	8127	3351	1138	1138	1432	1266	1343	1433	1636
GCF 000794645.1	2165	1670	1445	1432	1474	1524	1657	1683	1377	1990	2499	1659	1760	1493	1452	1802	1455	1534	1586	1591	1637	1582	1445	1449	1467	1528	1462	1565	1455	1459	1481	1677	1820	5704	1500	1446	1483	1454	1802	2093	8423	3807	1399	1399	1535	1544	1487	1918	1916
GCF 000797025.1	1477	998	737	749	794	825	1001	1002	673	1361	2369	1012	1107	788	744	1200	747	826	877	881	925	872	738	745	763	824	764	858	751	755	777	973	1120	5994	796	814	793	774	1190	1406	7929	3131	695	695	871	833	778	1323	1207
GCF 000794985.1	1288	832	316	376	373	429	550	806	250	1137	1997	828	920	364	319	961	322	406	453	457	503	452	311	318	336	397	339	432	320	328	352	536	691	5851	367	350	354	395	1003	983	8127	2961	268	268	442	416	359	1035	815
GCF 003968305.1	1587	1127	535	676	618	741	885	1051	469	1501	1991	1211	1310	583	538	1297	541	624	671	675	721	670	529	537	555	616	558	649	539	547	571	761	910	5847	586	718	613	642	1377	1168	8189	3308	553	553	781	631	576	1383	1063
GCF 001451885.1	1168	715	119	260	198	325	607	631	183	1219	1965	929	1033	167	124	1015	129	210	260	265	311	256	120	121	139	202	232	201	121	129	149	349	497	5721	174	440	197	226	1103	758	8037	2979	149	149	499	218	294	1109	649
GCF 001452575.1	1167	715	115	256	198	321	599	631	183	1215	1958	925	1025	163	118	1011	119	206	253	257	303	252	112	119	137	198	270	231	121	129	151	341	489	5738	166	432	193	222	1099	792	8043	3013	145	145	494	215	290	1105	649
GCF 003968165.1	1214	762	162	303	245	368	518	678	98	1130	1952	839	943	210	169	926	172	253	304	308	354	299	163	166	184	245	185	282	172	176	198	394	540	5798	217	351	240	269	1014	829	8106	2950	182	182	410	262	205	1019	696
GCF 002812905.1	1113	657	130	265	138	262	613	567	199	1228	1901	941	1040	179	134	1025	135	150	197	201	247	196	128	135	153	214	286	162	137	145	167	359	506	5773	182	446	165	194	1105	805	8037	2959	161	161	511	229	306	1113	665
GCF 002812925.1	1113	657	130	265	138	262	613	567	199	1228	1901	941	1040	179	134	1025	135	150	197	201	247	196	128	135	153	214	286	162	137	145	167	359	506	5773	182	446	165	194	1105	805	8037	2959	161	161	511	229	306	1113	665
GCF 005048525.1	1207	755	155	296	238	361	629	671	213	1245	1998	955	1055	203	158	1041	161	246	293	297	343	292	152	159	177	238	300	271	161	169	191	383	530	5795	206	462	233	262	1121	822	8061	3053	175	175	525	255	320	1127	689
GCF 001920965.1	1977	1591	991	1126	1074	1199	1471	1507	1051	2080	2798	1793	1871	1041	1000	1878	1003	1082	1134	1139	1185	1128	994	997	1015	1076	1093	1064	999	1007	1029	1225	1372	6266	1048	1304	1069	1099	1962	1616	8762	3806	1011	1011	1362	1092	1154	1971	1522
GCF 003968295.1	1165	713	113	254	196	319	461	629	49	1078	1896	790	891	161	116	875	119	202	249	253	299	248	110	117	135	196	136	227	119	127	149	341	488	5754	164	296	191	220	962	778	8046	2897	133	133	361	211	156	971	647
GCF 001454595.1	1123	671	71	212	154	277	554	587	139	1171	1913	880	981	117	74	967	77	162	209	213	259	208	66	73	79	152	226	187	73	83	105	297	444	5706	122	388	149	178	1055	746	8006	2969	101	101	451	171	246	1061	605
GCF 001452045.1	1108	658	58	199	141	252	545	574	126	1158	1904	855	966	88	51	942	56	137	188	192	238	183	57	58	76	137	213	178	60	66	86	286	435	5699	113	379	136	165	1042	735	7989	2948	88	88	438	158	233	1048	592
GCF 001452805.1	1129	673	77	218	156	271	548	589	141	1177	1923	874	985	105	72	961	75	156	207	211	257	202	76	79	95	156	228	197	83	87	109	307	454	5711	132	398	155	184	1061	754	7998	2967	107	107	457	177	252	1067	607
GCF 001452675.1	1124	672	72	213	155	266	557	588	140	1170	1916	869	979	108	67	954	70	149	200	204	250	195	73	76	94	155	227	190	82	86	108	304	451	5709	127	391	150	179	1054	747	8003	2960	102	102	452	170	247	1062	606
GCF 000829255.1	1124	667	140	275	148	272	624	577	209	1241	1912	949	1051	189	144	1037	145	162	209	213	259	208	138	145	163	224	296	174	147	155	177	369	516	5779	192	458	175	204	1125	818	8071	2966	171	171	521	241	316	1131	675
GCF 000829275.1	1143	686	159	294	167	291	641	596	228	1258	1929	968	1070	208	163	1054	164	179	226	230	276	225	157	164	182	243	315	191	166	174	196	388	535	5798	211	475	194	223	1142	835	8090	2985	190	190	540	258	335	1150	694
GCA 000790725.1	1042	560	622	620	655	738	864	568	558	887	2253	513	684	674	629	666	632	713	764	768	814	759	623	630	648	709	648	746	636	640	662	858	1005	5490	681	633	664	643	751	1293	7865	2686	580	580	706	726	669	772	1136
GCA 000794055.1	1266	768	220	308	297	374	456	730	156	1068	1905	736	841	272	227	865	230	311	362	366	412	357	221	228	246	307	246	344	234	238	260	456	603	5770	279	330	282	285	919	891	8048	2926	244	244	379	324	267	999	718
GCA 000791915.1	1475	1075	589	610	652	675	820	1085	525	1411	2214	1053	1151	641	596	1233	599	680	731	735	781	726	590	597	615	676	615	713	603	607	629	825	972	5942	648	648	637	626	1255	1260	7773	3125	547	547	673	693	636	1367	1066
NDM1_4	1098	654	122	257	119	245	610	548	191	1214	1899	936	1040	175	130	1019	131	133	184	188	234	179	124	131	149	210	282	175	137	141	163	359	506	5764	182	448	161	190	1101	804	8047	2954	157	157	507	227	302	1117	656
NDM1_3	1076	632	100	235	97	223	588	524	169	1192	1876	914	1018	153	108	997	109	109	160	164	210	155	102	109	127	188	260	155	115	119	141	337	484	5743	160	426	139	168	1079	782	8026	2933	135	135	485	205	280	1095	635
GCF 001452285.1	1100	648	48	189	131	254	535	564	116	1148	1894	857	962	96	55	944	58	139	190	194	240	185	49	52	70	131	203	168	58	62	84	280	427	5690	103	369	126	155	1032	725	7976	2950	78	78	428	148	223	1038	582
NDM1_2	1074	622	90	225	87	213	578	514	159	1191	1867	900	1005	139	98	987	99	99	150	154	200	145	92	95	113	174	246	141	101	105	127	323	470	5733	146	412	125	154	1075	768	8022	2923	121	121	471	191	266	1081	625
GCF 000794945.1	1551	1052	1110	1128	1147	1218	1337	1075	1046	1341	2681	1046	1149	1158	1117	1186	1120	1201	1252	1256	1302	1247	1111	1114	1132	1193	1067	1230	1120	1124	1146	1340	1489	5786	1165	1137	1168	1147	1197	1776	8209	3051	1084	1084	1100	1210	1153	1317	1608
GCF 004350485.1	1171	700	139	240	183	322	607	623	208	1234	1945	871	1034	188	147	938	148	229	280	284	330	275	141	144	162	223	295	258	150	154	176	372	517	5701	195	429	196	213	1120	817	8003	2953	150	150	500	240	315	1110	646
GCF 004350565.1	881	383	355	444	432	544	837	345	424	929	2147	593	698	404	363	726	364	445	496	500	546	491	357	360	378	439	511	474	366	370	392	588	733	5392	411	671	426	415	764	1033	7701	2690	386	386	690	456	530	820	890
GCF 001454305.1	1485	1137	537	678	620	743	1022	1053	605	1637	2379	1346	1451	577	542	1433	547	626	679	680	727	674	536	537	555	616	690	657	541	545	569	765	914	6156	592	858	615	644	1521	1210	8327	3430	567	567	916	637	712	1527	1071
GCF 004350275.1	3291	2830	2996	2954	3013	3057	3373	2910	3054	3349	3952	2912	3022	3042	2999	3155	3005	3086	3135	3141	3186	3130	2997	3000	3018	3067	3070	3115	3003	3010	3032	3228	3374	6712	2993	3179	3034	3005	3203	3622	8927	4256	2948	2948	3124	3048	3158	3315	3459
GCF 004351205.1	3696	3267	3396	3353	3427	3459	3805	3339	3464	3817	4404	3357	3563	3442	3399	3515	3404	3486	3535	3540	3583	3532	3397	3400	3418	3479	3433	3485	3406	3410	3432	3608	3747	6775	3392	3581	3447	3404	3606	3980	8733	4736	3358	3358	3558	3474	3567	3697	3857
GCF 000796225.1	1194	742	142	283	225	348	492	658	78	1108	1926	820	919	190	145	902	148	231	278	282	328	277	139	146	164	224	165	256	148	156	178	370	517	5784	193	311	220	249	992	807	8098	2918	162	162	390	240	185	1000	676
GCF 003834495.1	1375	911	323	464	402	528	796	835	387	1424	1877	1117	1238	372	331	1219	332	413	464	468	514	459	324	328	346	407	475	442	334	338	360	556	703	5671	379	645	400	429	1308	999	7974	3223	354	354	610	420	495	1310	849
GCF 007559125.1	1487	1031	504	639	512	628	987	941	571	1603	2230	1312	1412	549	506	1398	507	524	571	572	621	570	500	507	525	586	660	536	509	517	541	729	880	6129	555	820	539	568	1207	1180	8373	3242	533	533	885	603	680	1453	1037
GCF 002193975.1	1182	730	130	271	213	323	603	646	188	1219	1971	916	1024	166	121	1003	124	209	256	260	304	255	127	134	152	213	275	246	136	144	166	357	505	5770	181	437	208	237	1103	797	8073	3014	150	150	500	230	295	1110	664
GCF 003969485.1	1418	973	374	515	457	580	680	890	309	1340	2162	1028	1156	422	381	1136	384	463	513	518	564	509	375	378	396	457	349	443	384	388	410	606	753	5981	429	561	452	481	1224	990	8268	3074	393	393	622	471	417	1232	908
GCF 000795815.1	1485	997	1012	1076	1061	1165	1264	974	944	1300	2580	1022	1102	1060	1015	1133	1018	1103	1150	1154	1200	1149	1009	1016	1034	1095	1031	1128	1018	1026	1048	1236	1386	5773	1063	1111	1070	1049	807	1678	8299	3012	1032	1032	1064	1112	1055	1250	1506
GCF 001921085.1	1654	1132	1155	1198	1190	1287	1381	1102	1087	1502	2268	1139	1241	1203	1158	1262	1161	1246	1293	1297	1343	1292	1151	1159	1177	1238	1174	1271	1161	1169	1191	1383	1529	5118	1206	1228	1199	1164	1269	1821	7996	3155	1154	1154	1178	1254	1195	1374	1627
GCF 000796165.1	1629	1131	652	674	708	727	854	1142	588	1439	2266	1068	1181	688	643	1255	646	731	778	779	828	773	649	656	674	735	673	765	658	666	688	880	1026	5903	703	679	690	693	1087	1319	8241	3144	606	606	623	752	681	1390	1129
GCF 000794785.1	1424	1020	431	565	504	587	712	937	363	1325	2176	1035	1139	479	438	1120	441	520	571	575	620	566	432	435	453	514	450	549	441	445	467	659	809	6007	486	582	503	538	828	1094	8316	3135	451	451	673	529	474	1193	925
GCA 000794805.1	1592	1119	626	690	679	719	964	1110	695	1537	2288	1175	1344	675	634	1314	635	710	761	765	811	756	628	631	649	708	716	739	637	641	663	859	953	5912	682	771	658	708	995	1301	8254	3277	591	591	878	716	801	1496	1104
GCA 023904315.1	1591	1120	632	689	675	723	967	1113	694	1536	2284	1172	1346	674	652	1316	640	716	754	762	813	750	630	633	657	715	721	743	642	643	666	860	954	5914	683	773	657	713	999	1304	8257	3278	600	592	880	717	805	1493	1107
GCA 002188505.1	1225	768	241	377	244	369	730	661	304	1341	2017	1049	1154	290	249	1137	250	240	289	295	340	286	241	244	262	323	357	240	250	254	278	472	609	5813	297	563	289	318	1226	883	8144	3038	270	270	546	266	341	1155	694
GCF 000795805.1	1417	958	1034	1066	1111	1142	1262	1008	970	1266	2554	940	1015	1082	1041	1149	1044	1122	1173	1177	1222	1168	1035	1038	1056	1117	1057	1149	1044	1048	1070	1266	1411	5911	1089	1076	1092	1087	0	1692	8181	3147	1008	1008	1149	1124	1076	1177	1532
GCF 003410555.1	1718	1259	667	807	750	873	1138	1183	723	1754	2011	1463	1563	715	670	1548	673	756	802	807	853	802	661	668	686	747	764	733	671	679	703	893	1041	5439	718	972	745	774	1601	1236	8103	3487	685	685	1037	765	832	1639	1198
GCF 003411005.1	1667	1208	684	819	688	774	1131	1117	751	1747	1927	1455	1554	733	688	1542	689	680	726	731	777	726	679	687	705	766	791	670	689	697	721	911	1059	5378	736	1001	732	761	1593	1313	8138	3425	713	713	1065	785	860	1666	1180
GCF 003585105.1	1663	1204	612	753	695	818	1090	1128	668	1701	1963	1409	1511	660	619	1497	622	703	754	758	804	749	610	614	632	692	757	732	620	624	648	842	990	5404	667	923	690	719	1547	1279	8175	3496	630	630	982	712	777	1584	1143
GCA 000786485.1	1843	1600	1018	1153	1091	1181	1331	1524	950	1909	2262	1653	1756	1066	1025	1739	1028	1107	1158	1162	1209	1155	1018	1022	1040	1101	1013	1136	1028	1032	1054	1250	1396	5475	1072	1200	1089	1124	1731	1684	8252	3677	1038	1038	1266	1118	1061	1870	1511
GCF 000795725.1	1411	960	360	501	443	566	716	876	296	1328	2143	1037	1140	408	367	1123	370	451	502	506	537	497	361	364	382	443	383	460	370	374	396	592	738	5999	415	549	438	467	898	1026	8197	3146	380	380	608	459	403	1210	894
GCF 001450265.1	1379	924	328	469	407	534	816	840	390	1428	2173	1135	1238	374	335	1223	338	419	470	474	520	465	325	328	344	407	479	448	328	336	272	556	704	5923	383	649	406	435	1006	1004	8238	3229	356	356	708	428	503	1318	856
GCF 002406345.1	1738	1568	1688	1735	1660	1694	2008	1580	1661	2075	2529	1654	1842	1736	1696	1889	1696	1703	1753	1759	1805	1751	1689	1693	1711	1772	1678	1738	1699	1703	1725	1921	2066	5286	1686	1831	1709	1736	1858	2363	8033	3213	1653	1653	1912	1790	1773	2026	2153
GCF 003632055.1	3835	3469	3588	3604	3627	3729	4012	3555	3642	4077	4365	3604	3758	3629	3592	3860	3593	3676	3726	3721	3773	3723	3583	3592	3610	3668	3730	3699	3593	3602	3624	3815	3872	7154	3639	3792	3650	3616	3838	4159	9932	5200	3559	3559	3851	3687	3752	3927	4102
GCF 001623985.1	1385	1106	1023	1092	1080	1157	1448	1076	1091	1637	2259	1287	1391	1071	1030	1419	1033	1112	1164	1168	1214	1160	1023	1027	1045	1106	1154	1142	1033	1037	1059	1255	1401	5017	1078	1315	1074	1063	1411	1695	7809	3255	1033	1033	1337	1122	1198	1550	1500
GCF 001623955.1	1669	1210	644	759	701	788	1069	1134	712	1695	1838	1295	1495	691	651	1477	654	735	785	789	836	781	644	648	666	727	775	764	654	658	680	876	1022	5260	699	938	696	731	1514	1318	8065	3390	653	653	1004	744	819	1608	1121
GCF 001623945.1	1618	1135	639	684	696	717	1065	1129	707	1642	1859	1316	1420	687	646	1472	649	730	781	785	831	776	639	643	661	722	770	759	649	653	675	871	1017	5312	694	887	691	702	1393	1313	8013	3410	603	603	929	739	814	1603	1116
GCF 003936865.1	1671	1212	620	761	703	826	1094	1136	678	1705	1968	1419	1519	668	623	1505	626	711	757	762	808	757	616	624	642	703	717	688	626	634	656	848	994	5390	671	926	698	727	1557	1236	8154	3468	640	640	990	720	785	1591	1153
GCF 003940575.1	1659	1196	608	749	687	814	1086	1120	661	1693	1940	1406	1510	656	615	1493	618	699	750	754	800	745	607	611	629	690	749	728	617	621	644	839	986	5406	663	918	686	715	1545	1272	8184	3508	627	627	978	708	773	1580	1135
GCF 003940585.1	1288	833	237	378	316	443	715	749	291	1322	2083	1036	1140	285	244	1122	247	328	379	383	429	374	238	241	259	320	378	357	247	251	273	469	615	5873	292	547	315	344	899	901	8188	3138	257	257	607	337	402	1209	767
GCF 003936835.1	1753	1290	702	835	781	908	1180	1214	756	1787	2054	1501	1605	750	709	1587	712	793	844	848	894	839	702	706	724	785	819	822	712	716	738	934	1080	5496	757	1012	780	809	1639	1366	8247	3592	722	722	1072	802	867	1674	1222
GCF 003936975.1	3814	3420	2843	2982	2922	3026	3303	3350	2897	3879	4367	3532	3696	2890	2850	3691	2852	2932	2983	2984	3029	2977	2844	2847	2863	2920	2917	2936	2853	2857	2879	3074	3200	7935	2840	3148	2921	2949	3467	3479	10032	5379	2862	2862	3207	2933	3004	3734	3360
GCF 008244635.1	1308	848	325	460	329	445	814	758	390	1426	2102	1123	1233	362	321	1209	322	335	386	390	436	381	327	330	348	409	477	363	336	340	362	558	703	5962	381	647	360	389	1006	1000	8274	3145	356	356	706	426	501	1316	856
GCF 008330985.1	1362	960	957	1092	961	1089	1382	869	956	1436	2652	1166	1281	1006	965	1263	966	977	1028	1032	1077	1023	957	960	978	1039	1045	995	966	970	994	1188	1335	5956	1013	1215	992	1021	1011	1542	8295	3100	986	986	1274	1058	1069	1326	1483
GCF 001921165.1	1744	1303	779	839	832	869	974	1265	709	1564	2442	1246	1352	827	786	1336	789	870	921	925	971	916	778	781	799	860	798	899	787	791	815	1005	1157	6275	834	764	817	858	1105	1442	8435	3313	731	731	905	879	822	1342	1250
GCF 009299585.1	3720	3250	2910	2901	2864	2903	3331	3292	2975	3915	4420	3554	3623	2959	2914	3641	2915	2909	2956	2960	3006	2955	2906	2913	2931	2992	2974	2938	2913	2923	2947	3137	3285	8013	2961	3108	2931	2896	3459	3564	10148	5330	2873	2873	3179	3010	3086	3869	3371
GCF 000794545.1	1510	1064	575	638	590	631	916	1007	640	1480	2242	1173	1276	624	583	1323	584	620	671	675	721	666	577	580	598	659	727	649	585	590	612	808	954	6072	631	739	568	617	1073	1252	8371	3320	540	540	830	676	751	1454	1050
GCF 000794865.1	1791	1267	811	816	850	905	1055	1283	745	1634	1911	1282	1345	858	814	1438	821	901	953	957	1002	948	809	813	831	892	834	931	819	823	847	1041	1189	5460	866	848	854	827	1463	1477	8177	3449	763	763	891	911	854	1593	1284
GCF 003968225.1	1763	1304	712	853	795	918	1068	1228	646	1680	2004	1387	1482	760	719	1467	722	803	854	858	904	849	710	714	732	793	735	832	720	724	748	942	1090	5513	767	901	790	819	1517	1365	8291	3484	730	730	960	812	755	1562	1223
GCF 003940675.1	2498	2061	1469	1610	1552	1666	1943	1982	1522	2540	3275	2259	2358	1519	1472	2340	1475	1559	1607	1610	1656	1606	1464	1473	1491	1545	1616	1587	1474	1483	1507	1692	1837	6943	1522	1773	1549	1578	2129	2128	9087	4300	1489	1489	1829	1569	1634	2431	1994
GCF 008244625.1	1327	873	346	481	354	478	829	783	411	1445	2116	1154	1253	395	350	1240	351	365	413	417	463	412	342	349	367	428	502	378	350	359	383	573	721	5986	398	662	381	410	1023	1021	8245	3173	375	375	727	445	522	1337	879
GCF 001921095.1	2215	1670	1686	1674	1719	1774	1882	1700	1618	2036	2722	1465	1732	1734	1692	1777	1696	1776	1828	1832	1878	1823	1683	1687	1705	1766	1709	1803	1693	1698	1722	1916	2064	5318	1741	1671	1724	1695	1720	2304	8026	3675	1638	1638	1650	1786	1729	1996	2088
GCF 003833565.1	1888	1413	863	958	941	1058	1352	1356	926	1963	2660	1625	1729	912	871	1759	872	953	1004	1008	1053	994	863	866	884	945	1015	979	871	876	900	1094	1242	6253	919	1157	904	887	1482	1540	8491	3574	892	892	1092	964	1038	1854	1391
GCF 003411565.1	2025	1696	1108	1249	1187	1278	1549	1620	1161	2126	2181	1774	1973	1155	1115	1955	1117	1197	1249	1254	1300	1245	1107	1110	1128	1189	1176	1179	1117	1121	1144	1339	1486	5525	1105	1419	1185	1214	1910	1677	8222	3743	1126	1126	1478	1208	1273	2088	1600
GCF 003977535.1	1735	1226	684	779	763	880	1162	1196	738	1772	1946	1437	1540	732	691	1566	694	775	826	830	876	821	684	688	706	767	824	803	694	698	720	916	1062	5427	739	995	762	745	1581	1349	8194	3501	704	704	1008	784	849	1662	1213
GCF 007954175.1	1874	1415	823	964	906	1029	1299	1339	879	1910	2123	1620	1723	871	830	1706	833	912	962	967	1013	958	821	825	843	904	854	893	831	835	859	1053	1201	5512	878	1132	901	930	1762	1436	8160	3628	841	841	1193	921	988	1803	1354
GCF 003934215.1	1557	1094	506	647	585	711	995	1018	569	1607	1855	1314	1417	555	514	1402	515	596	647	651	697	642	505	509	527	588	658	625	515	519	543	737	885	5313	562	828	583	612	1461	1183	8081	3405	535	535	887	607	682	1497	1034
GCF 003934225.1	1564	1101	513	654	592	718	1002	1025	576	1600	1862	1321	1424	562	521	1409	522	603	654	658	704	649	512	516	534	595	665	632	522	526	550	744	892	5320	569	835	590	619	1468	1190	8088	3412	542	542	894	614	689	1504	1033
GCF 003835385.1	1568	1110	518	659	601	722	1007	1034	585	1619	1868	1326	1429	567	526	1414	527	608	659	663	709	654	517	521	539	600	674	637	527	529	555	749	897	5329	574	840	595	624	1473	1193	8095	3416	547	547	898	618	693	1508	1050
GCF 001921175.1	1888	1422	938	1004	995	1027	1202	1426	870	1770	2591	1475	1468	985	945	1609	948	1028	1075	1082	1130	1075	937	939	957	963	961	1058	945	950	974	1168	1316	6426	993	1015	990	1025	1368	1597	8521	3563	890	890	1120	1038	981	1698	1414
GCF 004351435.1	9697	9611	9737	9728	9770	9799	10053	9682	9817	9919	10081	9715	9791	9810	9765	9849	9772	9845	9888	9889	9938	9886	9759	9773	9778	9850	9816	9847	9772	9783	9799	9924	9874	11288	9766	9907	9784	9750	9971	9997	12533	10476	9731	9731	9989	9836	9911	9891	10089
GCF 003325585.1	1899	1442	850	991	933	1044	1328	1366	908	1916	2203	1637	1747	886	845	1722	848	928	980	984	1030	975	850	854	872	933	995	971	858	864	886	1082	1227	5639	906	1162	929	958	1782	1447	8320	3711	874	874	1221	951	1014	1821	1384
GCF 001453595.1	1321	871	271	412	354	465	758	787	339	1370	2118	1066	1176	307	266	1155	269	350	401	402	451	396	272	275	293	354	426	391	281	285	307	503	649	5909	326	592	349	378	941	948	8208	3160	301	301	651	371	446	1252	805
GCF 003433235.1	1390	930	413	542	411	535	892	840	478	1506	2177	1212	1307	462	411	1304	418	435	482	483	532	481	411	418	436	497	565	447	420	428	450	642	787	6014	445	705	442	477	1078	1091	8333	3238	444	444	794	514	589	1390	944
GCF 008195485.1	1302	841	319	454	322	451	801	749	384	1418	2088	1127	1228	368	323	1213	324	336	383	387	433	382	317	324	342	403	471	354	326	334	356	548	694	5948	371	635	354	383	935	995	8270	3145	350	350	700	418	495	1302	850
GCF 001451985.1	2801	2311	1755	1872	1794	1960	1828	2123	1819	2854	3516	2497	2668	1790	1760	2452	1764	1845	1897	1898	1946	1892	1754	1755	1769	1834	1906	1874	1761	1764	1748	1983	2130	7081	1809	2045	1831	1836	2718	2386	9534	4587	1786	1786	2003	1722	1691	2610	2176
GCF 003641125.1	1377	921	394	529	402	526	877	831	461	1493	2164	1202	1301	443	398	1288	399	414	461	465	511	460	390	397	415	476	550	426	399	406	431	621	769	6031	446	710	429	458	1071	1068	8349	3222	423	423	775	493	570	1385	927
GCF 003571505.1	28024	27706	27267	27366	27281	27341	27545	27682	27327	28121	28403	27880	27811	27308	27262	27881	27265	27288	27335	27341	27384	27333	27264	27272	27290	27306	27392	27288	27273	27263	27304	27370	27505	30661	27290	27496	27292	27323	27831	27539	31960	29293	27297	27297	27607	27330	27414	27921	27663
GCF 000796405.1	28108	27854	27357	27460	27431	27490	27625	27837	27407	28204	28127	27964	27891	27397	27354	27961	27356	27439	27489	27494	27537	27486	27352	27361	27379	27395	27425	27415	27362	27352	27393	27459	27594	29915	27379	27574	27414	27445	28143	27589	31658	29406	27377	27377	27687	27419	27493	28001	27754
GCF 003969055.1	28424	28110	27613	27710	27687	27746	27759	28081	27541	28336	28195	28007	28010	27652	27610	28094	27611	27697	27745	27750	27793	27741	27608	27616	27634	27650	27574	27671	27618	27608	27649	27715	27850	30086	27607	27710	27671	27702	28262	27731	31806	29309	27632	27632	27821	27675	27628	28135	27986
GCA 013413775.1	28107	27796	27319	27401	27373	27432	27541	27778	27368	28159	28071	27874	27830	27359	27316	27903	27318	27403	27450	27456	27497	27448	27314	27323	27341	27357	27434	27410	27324	27314	27355	27421	27556	30095	27342	27517	27357	27387	28087	27583	31677	29380	27318	27318	27629	27381	27456	27939	27693
GCA 013413795.1	28187	27873	27376	27479	27450	27508	27618	27856	27425	28221	28149	27955	27907	27416	27373	27979	27374	27460	27507	27513	27556	27505	27371	27380	27398	27414	27491	27467	27381	27371	27412	27477	27613	30219	27399	27595	27434	27465	28015	27640	31756	29457	27395	27395	27706	27438	27513	28017	27772
GCF 001086755.1	28157	27841	27399	27498	27418	27473	27677	27817	27463	28255	28118	28016	27942	27440	27397	28012	27397	27423	27470	27476	27519	27468	27395	27404	27422	27438	27528	27421	27405	27395	27436	27502	27637	30204	27423	27628	27423	27454	28067	27674	31740	29426	27429	27429	27739	27462	27546	28053	27801
GCA 014489175.1	28360	28064	27567	27670	27641	27699	27784	28047	27617	28360	28278	28123	28049	27607	27561	28120	27566	27651	27698	27702	27745	27696	27562	27571	27589	27605	27682	27658	27572	27562	27603	27668	27804	30258	27589	27735	27611	27656	28315	27802	31784	29645	27587	27587	27845	27628	27703	28159	27961
NDM1 _1	28190	27871	27433	27532	27447	27506	27712	27846	27494	28290	28299	28051	27978	27474	27431	28048	27431	27456	27503	27509	27552	27501	27429	27438	27456	27472	27559	27454	27439	27429	27470	27536	27671	30482	27457	27663	27456	27487	28021	27708	31904	29461	27464	27464	27774	27496	27581	28085	27831
GCF 001482875.1	28335	28034	28099	28182	28157	28203	28325	28045	28153	28362	28792	28144	28069	28141	28098	28144	28098	28183	28231	28236	28279	28228	28094	28102	28114	28135	28173	28143	28103	28093	28137	28198	28327	30140	28123	28275	28125	28170	28299	28328	31774	29573	28097	28097	28384	28161	28232	28145	28478
GCF 009299705.1	29444	29283	29471	29478	29522	29474	29680	29411	29521	29628	29747	29379	29300	29510	29466	29420	29467	29553	29597	29603	29644	29586	29466	29474	29492	29507	29472	29525	29472	29466	29507	29571	29688	30877	29465	29614	29504	29536	29314	29673	31970	30010	29423	29423	29724	29514	29520	29467	29815
[truncated: 116 more columns]
